# Supplementary material for: Paxillin mediates ATP-induced activation of P2X7 receptor and NLRP3 inflammasome
Source: BMC Biol. 2020 Nov 26;18:182. doi: 10.1186/s12915-020-00918-w (PMC7694937; doi:10.1186/s12915-020-00918-w)
Supplement: Supplementary file 1 — Additional file 1. [file 12915_2020_918_MOESM1_ESM.xlsx]

## Sheet: Sheet1
Figure 2a
	CT-Lentivirus			Paxillin-lentivirus
Mock	223.954	226.145		303.639	313.603
Nigericin	6407.55	5873.52		4470.69	5148.2
ATP	1262.46	1080.73		7232.91	7081.47
Figure 2c
	CT-Lentivirus			Paxillin-lentivirus
DMSO	140.262	131.096		163.775	150.026
ATP+DMSO	1149.56	1111.7		4228	4327.63
ATP+YVAD	100.21	78.8886		102.601	73.7078
ATP+Glybenclamide	64.3423	58.9622		36.4452	35.6481
ATP+A438079	62.3496	54.5783		33.6555	48.2018
ATP+AZ10606120	62.5489	52.7849		42.6224	49.9952
ATP+BAPTA-AM	994.129	884.534		3833.05	4008.4
Figure 9a
	Sh-NC			Sh-paxillin
LPS	79.3354	80.9713		88.0599	81.6983
LPS+MDP	487.293	541.094		464.755	467.663
LPS+ATP	1082.82	1093.73		255.731	246.643
LPS+poly(dA:dT)	542.085	531.18		492.101	491.192
LPS+Salmonella	681.413	680.686		630.156	637.427
Figure 9c
	Sh-NC			Sh-paxillin
LPS	79.3354	80.9713		88.0599	81.6983
LPS+ATP	1082.82	1093.73		255.731	246.643
LPS+Nigericin	1114.63	1114.63		491.292	477.114
LPS+MSU	691.128	691.128		663.864	674.77
LPS+Al	553.9	520.274		585.708	557.535
Figure 9e
	Sh-NC			Sh-paxillin
LPS	14.4471	12.993		15.3559	12.4478
LPS+ATP	990.124	877.432		346.611	305.897
LPS+Nigericin	507.551	459.384		195.023	181.573
LPS+MSU	105.872	99.1473		100.238	102.782
Figure 9h
	Sh-NC			Sh-paxillin
LPS	29.1285	29.527		25.5417	26.1794
LPS+ATP	2038.28	2026.32		603.293	611.264
LPS+Nigericin	902.191	841.614		180.494	187.268
LPS+MSU	183.243	184.04		227.878	208.749
LPS+Al	122.666	154.548		160.925	125.057
LPS+MDP	204.763	192.01		175.272	212.734
Figure 9i
	Sh-NC			Sh-paxillin
Mock	131.893	120.336		135.281	129.9
ATP	5615.09	5212.57		768.285	829.658
Nigericin	23571	23232.3		4235.97	4311.69
MSU	962.247	922.394		1141.59	1201.37
